# Supplementary material for: Signatures of omicron-like adaptation in early SARS-CoV-2 variants and chronic infection
Source: Cell Rep. Author manuscript; Available in PMC 2025 Dec 18. (PMC7618492; doi:10.1016/j.celrep.2025.116135)
Supplement: Supplementary Material [file EMS211251-supplement-Supplementary_Material.zip]

Archive with 2 entries (2 files):
- 1-s2.0-S2211124725009064-mmc1.pdf
- 1-s2.0-S2211124725009064-mmc2.pdf
